# Supplementary material for: Reliability and validity of pelvic floor muscle strength assessment using the MizCure perineometer
Source: BMC Womens Health. 2020 Nov 19;20:257. doi: 10.1186/s12905-020-01127-x (PMC7678071; doi:10.1186/s12905-020-01127-x)
Supplement: Supplementary file 1 — Additional file 1. All raw data. [file 12905_2020_1127_MOESM1_ESM.xls]

## Sheet: Examiner1
					First												Second												First												Second
No.	ag range	weight	height	BMI	peritron_supine_rest1	peritron_supine_rest2	peritron_supine_rest3	peritron_supine_average	peritron_supine_max1	peritron_supine_max2	peritron_supine_max3	peritron_supine_average	peritron_supine_max-rest1	peritron_supine_max-rest2	peritron_supine_max-rest3	peritron_supine_max-average	peritron_standing_rest1	peritron_standing_rest2	peritron_standing_rest3	peritron_standing_average	peritron_standing_max1	peritron_standing_max2	peritron_standing_max3	peritron_standing_average	peritron_standing_max-rest1	peritron_standing_max-rest2	peritron_standing_max-rest3	peritron_standing_max-average	mizcure_supine_rest1	mizcure_supine_rest2	mizcure_supine_rest3	mizcure_supine_average	mizcure_supine_max1	mizcure_supine_max2	mizcure_supine_max3	mizcure_supine_average	mizcure_supine_max-rest1	mizcure_supine_max-rest2	mizcure_supine_max-rest3	mizcure_supine_max-average	mizcure_supine_rest1	mizcure_supine_rest2	mizcure_supine_rest3	mizcure_supine_average	mizcure_supine_max1	mizcure_supine_max2	mizcure_supine_max3	mizcure_supine_average	mizcure_supine_max-rest1
1	20	62	1.71	21.2031	18.6	28.5	11.2	19.4333	35.2	36.5	37.3	36.3333	16.6	8	26.1	16.9	14.1	16.3	16.2	15.5333	25.1	32.5	36.2	31.2667	11	16.2	20	15.7333	25	29	29	27.6667	25	22	21	22.6667	0	-7	-8	-5	7	4	7	6	27	26	24	25.6667	20
2	20	60	1.6	23.4375	17.9	16.8	16	16.9	42.6	40.5	40.5	41.2	24.7	23.7	24.5	24.3	26.1	25.1	24.1	25.1	29.1	30.8	27.7	29.2	3	5.7	3.6	4.1	11	9	11	10.3333	23	23	23	23	12	14	12	12.6667	9	7	9	8.33333	25	24	22	23.6667	16
3	20	46	1.62	17.5278	27.6	25.8	26.4	26.6	24	23.6	23.6	23.7333	-3.6	-2.2	-2.8	-2.86667	30.9	30.1	29	30	19.2	23	22.2	21.4667	-11.7	-7.1	-6.8	-8.53333	7	5	5	5.66667	16	15	13	14.6667	9	10	8	9	10	9	11	10	16	15	15	15.3333	6
4	20	49	1.58	19.6283	25.6	23.2	21.5	23.4333	62.6	62.8	62	62.4667	37	39.6	40.5	39.0333	25.5	25.1	23.6	24.7333	47.7	43.8	46.3	45.9333	22.2	18.7	22.7	21.2	8	8	16	10.6667	42	42	40	41.3333	34	34	24	30.6667	11	11	10	10.6667	47	45	52	48	36
5	20	44	1.54	18.5529	20.2	20.1	19.4	19.9	23.8	26.6	27.3	25.9	3.6	6.5	7.9	6	27.9	23.5	18	23.1333	24.2	26.4	28.7	26.4333	-3.7	2.9	10.7	3.3	2	5	5	4	21	25	26	24	19	20	21	20	6	4	3	4.33333	16	22	22	20	10
6	20	42	1.5	18.6667	30.7	33.1	30.4	31.4	46	42.2	40.7	42.9667	15.3	9.1	10.3	11.5667	35.6	29.4	26.1	30.3667	36.9	41.5	41.8	40.0667	1.3	12.1	15.7	9.7	14	14	14	14	38	39	38	38.3333	24	25	24	24.3333	9	12	8	9.66667	24	38	38	33.3333	15
7	20	46	1.585	18.3105	19.8	18.8	18.9	19.1667	24.8	20.8	20.3	21.9667	5	2	1.4	2.8	30.9	31.6	27.7	30.0667	29.5	30.6	33.4	31.1667	-1.4	-1	5.7	1.1	8	5	7	6.66667	11	9	12	10.6667	3	4	5	4	4	5	4	4.33333	10	7	8	8.33333	6
8	20	55	1.6	21.4844	11.7	12.3	12.4	12.1333	20.2	16.7	21.3	19.4	8.5	4.4	8.9	7.26667	20.5	19.8	20.2	20.1667	34.8	35.6	33	34.4667	14.3	15.8	12.8	14.3	5	3	4	4	22	25	26	24.3333	17	22	22	20.3333	7	7	6	6.66667	25	23	22	23.3333	18
9	20	58	1.62	22.1003	21.9	18.3	19.1	19.7667	33.8	35.9	34.3	34.6667	11.9	17.6	15.2	14.9	37.4	31.1	27.4	31.9667	42.7	43.6	46.3	44.2	5.3	12.5	18.9	12.2333	6	6	7	6.33333	37	34	33	34.6667	31	28	26	28.3333	5	4	6	5	40	37	39	38.6667	35
10	20	43	1.5	19.1111	23.9	23	21.9	22.9333	49.3	51.1	47.4	49.2667	25.4	28.1	25.5	26.3333	38.7	40.3	39.6	39.5333	55.9	57.8	58.3	57.3333	17.2	17.5	18.7	17.8	10	9	9	9.33333	26	26	32	28	16	17	23	18.6667	9	9	8	8.66667	38	46	53	45.6667	29
11	20	66	1.7	22.8374	17.3	18.5	18.4	18.0667	35.5	32.8	35.5	34.6	18.2	14.3	17.1	16.5333	41.9	40.8	41.3	41.3333	26	27.4	26	26.4667	-15.9	-13.4	-15.3	-14.8667	9	7	8	8	13	12	15	13.3333	4	5	7	5.33333	8	9	7	8	15	12	16	14.3333	7
12	20	49	1.54	20.6612	19.9	21.3	21.2	20.8	65.5	58.6	67.7	63.9333	45.6	37.3	46.5	43.1333	23.6	23.7	24.8	24.0333	49.8	51.9	55.1	52.2667	26.2	28.2	30.3	28.2333	6	5	4	5	20	24	28	24	14	19	24	19	5	5	4	4.66667	42	48	46	45.3333	37
13	40	50	1.66	18.1449	16.2	15.5	15.1	15.6	29.1	36.3	29.3	31.5667	12.9	20.8	14.2	15.9667	37.3	38.9	39.5	38.5667	34.3	36.9	41	37.4	-3	-2	1.5	-1.16667	7	7	5	6.33333	19	19	22	20	12	12	17	13.6667	11	13	10	11.3333	25	21	20	22	14
14	20	40	1.45	19.025	25.1	27.8	26.6	26.5	25.8	24.8	27.8	26.1333	0.7	-3	1.2	-0.366667	38.6	39.1	38.7	38.8	22.8	24.6	23.5	23.6333	-15.8	-14.5	-15.2	-15.1667	5	4	5	4.66667	21	20	18	19.6667	16	16	13	15	3	3	4	3.33333	26	25	21	24	23
15	30	48	1.61	18.5178	26.5	25.3	26.4	26.0667	32.9	30.5	38.4	33.9333	6.4	5.2	12	7.86667	46.1	46.1	42.6	44.9333	38	37.7	37.4	37.7	-8.1	-8.4	-5.2	-7.23333	9	10	9	9.33333	28	25	26	26.3333	19	15	17	17	7	6	7	6.66667	26	27	25	26	19
16	30	47	1.57	19.0677	15.7	15.5	17	16.0667	38	45.5	44.9	42.8	22.3	30	27.9	26.7333	37.1	35.4	36.4	36.3	34.5	32.8	32.5	33.2667	-2.6	-2.6	-3.9	-3.03333	5	3	4	4	18	14	21	17.6667	13	11	17	13.6667	7	5	5	5.66667	21	18	22	20.3333	14
17	30	53	1.63	19.9481	31.5	25.4	31.9	29.6	17.7	21.2	21.3	20.0667	-13.8	-4.2	-10.6	-9.53333	38.5	38	35.2	37.2333	21.9	26.7	26.2	24.9333	-16.6	-11.3	-9	-12.3	11	9	9	9.66667	27	26	21	24.6667	16	17	12	15	9	8	9	8.66667	31	26	29	28.6667	22
18	20	62	1.635	23.193	37.8	36.2	34.8	36.2667	75.5	68.5	70	71.3333	37.7	32.3	35.2	35.0667	45.6	41.8	36.3	41.2333	54.6	54.2	52.6	53.8	9	12.4	16.3	12.5667	9	8	8	8.33333	32	35	32	33	23	27	24	24.6667	12	13	12	12.3333	34	40	43	39	22
19	30	52	1.57	21.0962	28	27.2	27.6	27.6	40.7	34	33.9	36.2	12.7	6.8	6.3	8.6	34.3	34.4	34.2	34.3	40.5	42.5	42.3	41.7667	6.2	8.1	8.1	7.46667	6	6	6	6	28	31	24	27.6667	22	25	18	21.6667	6	6	5	5.66667	25	24	24	24.3333	19
20	30	43	1.52	18.6115	34.5	33.2	35.2	34.3	31.2	30.7	32.4	31.4333	-3.3	-2.5	-2.8	-2.86667	41.3	42.3	42.9	42.1667	33.6	31.9	37.2	34.2333	-7.7	-10.4	-5.7	-7.93333	19	19	16	18	33	34	32	33	14	15	16	15	17	14	13	14.6667	26	27	29	27.3333	9
[truncated: 27 more columns]

## Sheet: Examiner2
					First												Second												First												Second
No.	age	weight	height	BMI	peritron_supine_rest1	peritron_supine_rest2	peritron_supine_rest3	peritron_supine_average	peritron_supine_max1	peritron_supine_max2	peritron_supine_max3	peritron_supine_average	peritron_supine_max-rest1	peritron_supine_max-rest2	peritron_supine_max-rest3	peritron_supine_max-average	peritron_standing_rest1	peritron_standing_rest2	peritron_standing_rest3	peritron_standing_average	peritron_standing_max1	peritron_standing_max2	peritron_standing_max3	peritron_standing_average	peritron_standing_max-rest1	peritron_standing_max-rest2	peritron_standing_max-rest3	peritron_standing_max-average	mizcure_supine_rest1	mizcure_supine_rest2	mizcure_supine_rest3	mizcure_supine_average	mizcure_supine_max1	mizcure_supine_max2	mizcure_supine_max3	mizcure_supine_average	mizcure_supine_max-rest1	mizcure_supine_max-rest2	mizcure_supine_max-rest3	mizcure_supine_max-average	mizcure_supine_rest1	mizcure_supine_rest2	mizcure_supine_rest3	mizcure_supine_average	mizcure_supine_max1	mizcure_supine_max2	mizcure_supine_max3	mizcure_supine_average	mizcure_supine_max-rest1
1	20	62	1.71	21.2031	31	26.5	23.2	26.9	36.4	37.3	37.5	37.0667	5.4	10.8	14.3	10.1667	15.2	15.7	16.1	15.6667	29.2	29.2	29.6	29.3333	14	13.5	13.5	13.6667	27	21	19	22.3333	22	20	25	22.3333	-5	-1	6	0	6	5	4	5	23	24	23	23.3333	17
2	20	60	1.6	23.4375	15.7	17.9	17	16.8667	42.9	43.5	43.5	43.3	27.2	25.6	26.5	26.4333	27.6	27.5	23.9	26.3333	26.7	29.9	29.9	28.8333	-0.9	2.4	6	2.5	9	10	9	9.33333	23	35	34	30.6667	14	25	25	21.3333	7	6	7	6.66667	21	22	21	21.3333	14
3	20	46	1.62	17.5278	30.4	27.1	27.5	28.3333	23.5	24.3	24.7	24.1667	-6.9	-2.8	-2.8	-4.16667	26.8	29.7	27.9	28.1333	23	21.4	21.8	22.0667	-3.8	-8.3	-6.1	-6.06667	5	5	6	5.33333	14	16	13	14.3333	9	11	7	9	9	7	8	8	17	16	14	15.6667	8
4	20	49	1.58	19.6283	22.3	22.1	21.3	21.9	67.8	64.5	68.4	66.9	45.5	42.4	47.1	45	24	25.4	23.4	24.2667	51.5	50.4	51.1	51	27.5	25	27.7	26.7333	13	12	12	12.3333	34	42	41	39	21	30	29	26.6667	17	17	16	16.6667	41	35	40	38.6667	24
5	20	44	1.54	18.5529	21.3	19.9	20.8	20.6667	25.1	26	25.7	25.6	3.8	6.1	4.9	4.93333	20.1	21	24.7	21.9333	28.1	32.5	29.1	29.9	8	11.5	4.4	7.96667	4	5	4	4.33333	24	26	28	26	20	21	24	21.6667	3	2	4	3	16	15	18	16.3333	13
6	20	42	1.5	18.6667	30.2	29.3	28.5	29.3333	41.5	38.7	38.8	39.6667	11.3	9.4	10.3	10.3333	23.5	30.6	28.2	27.4333	43.2	38.5	39.5	40.4	19.7	7.9	11.3	12.9667	13	15	13	13.6667	38	39	37	38	25	24	24	24.3333	14	9	12	11.6667	27	42	40	36.3333	13
7	20	46	1.585	18.3105	24.4	20.2	18.2	20.9333	21.1	23.5	24.1	22.9	-3.3	3.3	5.9	1.96667	26.7	25.2	28.2	26.7	36.5	33.4	32.5	34.1333	9.8	8.2	4.3	7.43333	5	8	7	6.66667	13	13	15	13.6667	8	5	8	7	16	19	18	17.6667	23	20	19	20.6667	7
8	20	55	1.6	21.4844	11.2	10.5	10.1	10.6	13	16.5	15.8	15.1	1.8	6	5.7	4.5	18.2	19.4	21.9	19.8333	35.2	34	35.3	34.8333	17	14.6	13.4	15	2	4	4	3.33333	25	27	27	26.3333	23	23	23	23	5	4	5	4.66667	21	21		14	16
9	20	58	1.62	22.1003	33.7	23.6	20.5	25.9333	30.5	43	35.7	36.4	-3.2	19.4	15.2	10.4667	41.2	30	30.3	33.8333	42.3	45.9	53.7	47.3	1.1	15.9	23.4	13.4667	9	6	6	7	35	32	31	32.6667	26	26	25	25.6667	17	16	11	14.6667	21	20	20	20.3333	4
10	20	43	1.5	19.1111	21	21.4	20.8	21.0667	44.6	52.9	51.2	49.5667	23.6	31.5	30.4	28.5	33.4	37.9	37.5	36.2667	58.4	60.1	55.2	57.9	25	22.2	17.7	21.6333	13	11	10	11.3333	27	30	28	28.3333	14	19	18	17	9	10	10	9.66667	3	39	47	29.6667	-6
11	20	66	1.7	22.8374	19.9	18.8	19.6	19.4333	25	29.1	29.2	27.7667	5.1	10.3	9.6	8.33333	43.8	42.7	40.4	42.3	28.7	28.8	27.4	28.3	-15.1	-13.9	-13	-14	8	7	8	7.66667	9	12	12	11	1	5	4	3.33333	11	12	9	10.6667	16	14	18	16	5
12	20	49	1.54	20.6612	22	21.3	20.1	21.1333	66.4	64.7	50.4	60.5	44.4	43.4	30.3	39.3667	27.4	26.7	24.8	26.3	53.1	49.6	51.8	51.5	25.7	22.9	27	25.2	6	7	5	6	32	30	26	29.3333	26	23	21	23.3333	3	3	2	2.66667	48	46	43	45.6667	45
13	40	50	1.66	18.1449	16.4	16.6	15.5	16.1667	28.1	28.6	33	29.9	11.7	12	17.5	13.7333	42	45.1	43.8	43.6333	41.9	44.5	45.3	43.9	-0.1	-0.6	1.5	0.266667	5	5	4	4.66667	22	18	20	20	17	13	16	15.3333	11	9	9	9.66667	26	18	27	23.6667	15
14	20	40	1.45	19.025	27.9	25.7	27	26.8667	25.4	25.2	23.4	24.6667	-2.5	-0.5	-3.6	-2.2	37.5	37.1	36.8	37.1333	24.3	21.6	23.7	23.2	-13.2	-15.5	-13.1	-13.9333	3	4	3	3.33333	17	15	19	17	14	11	16	13.6667	4	4	3	3.66667	23	24	24	23.6667	19
15	30	48	1.61	18.5178	26.3	26.4	25.6	26.1	40.6	39.5	36.8	38.9667	14.3	13.1	11.2	12.8667	40.8	40.9	37	39.5667	32.6	37.6	35.9	35.3667	-8.2	-3.3	-1.1	-4.2	11	11	10	10.6667	29	25	24	26	18	14	14	15.3333	10	8	8	8.66667	25	24	23	24	15
16	30	47	1.57	19.0677	15.3	14.9	13.1	14.4333	35.1	29.3	31.5	31.9667	19.8	14.4	18.4	17.5333	35.7	35.9	33.1	34.9	34.5	33.1	32.1	33.2333	-1.2	-2.8	-1	-1.66667	3	2	5	3.33333	15	20	21	18.6667	12	18	16	15.3333	5	8	5	6	19	18	23	20	14
17	30	53	1.63	19.9481	26.7	25	24.7	25.4667	18.2	19.6	18.9	18.9	-8.5	-5.4	-5.8	-6.56667	39.2	39.3	39.6	39.3667	23.3	28.6	29.6	27.1667	-15.9	-10.7	-10	-12.2	6	5	4	5	31	27	23	27	25	22	19	22	6	7	6	6.33333	27	30	27	28	21
18	20	62	1.635	23.193	34.9	28.8	29.9	31.2	73.8	62.8	62.5	66.3667	38.9	34	32.6	35.1667	49.7	35.8	39	41.5	49.5	57.4	52.6	53.1667	-0.2	21.6	13.6	11.6667	4	6	5	5	35	34	35	34.6667	31	28	30	29.6667	9	8	9	8.66667	31	26	29	28.6667	22
19	30	52	1.57	21.0962	29.8	29.8	30	29.8667	34.5	32.5	37.6	34.8667	4.7	2.7	7.6	5	34.4	35	34.4	34.6	45.2	44.6	40.9	43.5667	10.8	9.6	6.5	8.96667	5	4	4	4.33333	38	36	38	37.3333	33	32	34	33	3	3	2	2.66667	27	31	31	29.6667	24
20	30	43	1.52	18.6115	31.3	30	29.6	30.3	31.7	33.4	34.1	33.0667	0.4	3.4	4.5	2.76667	31.5	40.5	40	37.3333	37.2	39.1	41.4	39.2333	5.7	-1.4	1.4	1.9	14	12	11	12.3333	29	29	33	30.3333	15	17	22	18	11	10	7	9.33333	35	33	36	34.6667	24
[truncated: 27 more columns]
